# Supplementary material for: Delayed correlations improve the reconstruction of the brain connectome
Source: PLoS One. 2020 Feb 19;15(2):e0228334. doi: 10.1371/journal.pone.0228334 (PMC7029855; doi:10.1371/journal.pone.0228334)
Supplement: S1 Data — (ZIP) [file pone.0228334.s002.zip]

Archive with 11 entries (11 files):
- S1_Data/Analysis.m
- S1_Data/compare_percentages.m
- S1_Data/q_Gaussian_symmetric.m
- S1_Data/reconstruction_abscorr.m
- S1_Data/reconstruction_delayedcorr.m
- S1_Data/reconstruction_null.m
- S1_Data/reconstruction_sametime.m
- S1_Data/Structural_matrices_100nodes.mat
- S1_Data/Structural_matrices_200nodes.mat
- S1_Data/Structural_matrices_500nodes.mat
- S1_Data/WilsonCowan_model.m
