# Supplementary material for: Delayed correlations improve the reconstruction of the brain connectome
Source: PLoS One. 2020 Feb 19;15(2):e0228334. doi: 10.1371/journal.pone.0228334 (PMC7029855; doi:10.1371/journal.pone.0228334)
Supplement: S1 Data — (ZIP) [file pone.0228334.s002.zip › S1_Data/Analysis.m]

% sample analysis file
clear all
close all
clc
tic

%% load the file with structural matrices
load Structural_matrices_100nodes
% choose matrices only at certain density
% the structural_matrices array has 7 columns, for densities of 2%-14% in
% steps of 2%
fix_density = 1;

%% parameters for the qGaussian function of weights
qGaussian.q = 1.01;
qGaussian.beta_q = 1;
qGaussian.l = -10:0.001:10;
qGaussian.l_plot = -1:0.01:1;

%% parameters for the Wilson-Cowan model
WC_params.factor = 0.9;
WC_params.alpha = 2;
WC_params.eta = 2;
WC_params.dt = 0.5;
WC_params.N = 10000;
WC_params.initial_point = 2001;

%% Initialize cell arrays for the reconstructed matrices
% delayed_correlation
dc_Reconstructed = cell(matrix_param.N_trials_struct,1);
% absolute correlation
abscorr_Reconstructed = cell(matrix_param.N_trials_struct,1);
% same-time correlation
sametime_Reconstructed = cell(matrix_param.N_trials_struct,1);
% null model
null_Reconstructed = cell(matrix_param.N_trials_struct,1);

%% Initialize arrays for accuracy percentages
% delayed_correlation
dc_percentages = zeros(matrix_param.N_trials_struct,1);
% absolute correlation
abscorr_percentages = zeros(matrix_param.N_trials_struct,1);
% same-time correlation
sametime_percentages = zeros(matrix_param.N_trials_struct,1);
% null model
null_percentages = zeros(matrix_param.N_trials_struct,1);

%% simulate N_trials_struct of network + network dynamics
for n_trial = 1:1:matrix_param.N_trials_struct
    
    %% load the corresponding strucural matrix
    A_struct = structural_matrices_100n{n_trial,fix_density};
    
    %% create a weighted network with weights from q-Gaussian
    W_gauss = q_Gaussian_symmetric(A_struct,qGaussian.q,qGaussian.beta_q,qGaussian.l);
    
    %% check the density of the structural matrix
    check_density = numel(find(A_struct))/numel(A_struct)
    
    %% simulation
    X = WilsonCowan_model(WC_params.factor*W_gauss, WC_params.alpha,...
        WC_params.eta, WC_params.dt, WC_params.N);
    
    %% consider only the time series after the network thermalizes
    X = X(:,WC_params.initial_point:1:end);
    
    %% reconstruction by the delayed - correlation
    [A_dccorr, ~, ~] = reconstruction_delayedcorr(X, numel(find(A_struct)));
    % check densities of the reconstructed matrices
    dc_density = numel(find(A_dccorr)) / numel(A_dccorr)
    % save the reconstructed matrix
    dc_Reconstructed{n_trial,1} = A_dccorr;
    % calculate the percentages
    [per_0_dc, ~, ~, ~, ~]...
        = compare_percentages(A_struct, A_dccorr);
    % put the percentages in the right array
    dc_percentages(n_trial,1) = per_0_dc;
    
    %% reconstruction by the absolute correlation
    [A_abscorr, ~, ~] = reconstruction_abscorr(X, numel(find(A_struct)));
    % check densities of the reconstructed matrices
    abscorr_density = numel(find(A_abscorr)) / numel(A_abscorr)
    % save the reconstructed matrix/coeff/delay
    abscorr_Reconstructed{n_trial,1} = A_abscorr;
    % calculate the percentages
    [per_0_abs, ~, ~, ~, ~]...
        = compare_percentages(A_struct, A_abscorr);
    % put the percentages in the right array
    abscorr_percentages(n_trial,1) = per_0_abs;
    
    %% reconstruction by the zero correlation
    [A_sametime, ~, ~] = reconstruction_sametime(X, numel(find(A_struct)));
    % check densities of the reconstructed matrices
    sametime_density = numel(find(A_sametime)) / numel(A_sametime)
    % save the reconstructed matrix/coeff/delay
    sametime_Reconstructed{n_trial,1} = A_sametime;
    % calculate the percentages
    [per_0_sametime, ~, ~, ~, ~]...
        = compare_percentages(A_struct, A_sametime);
    % put the percentages in the right array
    sametime_percentages(n_trial,1) = per_0_sametime;
    
    %% reconstruction by the null model
    A_null = reconstruction_null(A_struct, numel(find(A_struct)));
    % check densities of the reconstructed matrices
    null_density = numel(find(A_null)) / numel(A_null)
    % save the reconstructed matrix/coeff/delay
    null_Reconstructed{n_trial,1} = A_null;
    % calculate the percentages
    [per_0_null, ~, ~, ~, ~]...
        = compare_percentages(A_struct, A_null);
    % put the percentages in the right array
    null_percentages(n_trial,1) = per_0_null;
    
    fig = figure();
    plot(WC_params.initial_point:1:WC_params.N,X)
    set(fig, 'visible','off')
    saveas(fig,[int2str(n_trial) '.png'],'png')
    close(fig)
end

toc
