# Supplementary material for: Delayed correlations improve the reconstruction of the brain connectome
Source: PLoS One. 2020 Feb 19;15(2):e0228334. doi: 10.1371/journal.pone.0228334 (PMC7029855; doi:10.1371/journal.pone.0228334)
Supplement: S1 Data — (ZIP) [file pone.0228334.s002.zip › S1_Data/compare_percentages.m]

function [per_0, per_1, per_2, per_3, per_total] = compare_percentages(A_struct, A_recon)
% this function calculates the percentages of correctly identified connections 
% Input arguments:
% A_struct - real structural matrix between the neurons
% A_recon - reconstructed matrix between the neurons
% Output arguments:
% per_0 - percentage of correctly identified edges
% per_1 - percentage of identified edges whose connections are mediated by
% 3rd node
% per_total - total percentage of identified nodes (direct connection plus 
% connections mediated by one node)
% Written on: 12.07.2017

%% find the percentage of real connectinos that are reconstructed
% first find all connections in the reconstructed matrix
a_recon = find(A_recon);

% then find all connections in the structural matrix
a_struct = find(A_struct);

% find the connections present in the reconstructed matrix but not in the
% structural matrix
diff_conn = setdiff(a_recon,a_struct);

% calculate the percentage of reconstructed connections that are identified
% correctly
per_0 = 100 - numel(diff_conn)/numel(a_recon)*100;

%% find the percentage of 2nd neighbors that are reconstructed
% this finds the percentage of connections that connect 2 nodes via 3rd one
% this connections do not exist in the structural matrix but are reproduced
% by the algorithm because of the high correlation between them

% find A^2 which gives the matrix of 2 connections between nodes 
A_struct2 = A_struct^2;

% find all connections in the structural matrix A2
a_struct2 = find(A_struct2);

% find the difference between a_struct2 and a_struct to find connections that
% can be reached only by 2 connections
neigh2 = setdiff(a_struct2,a_struct);

% find the connections present in the reconstructed matrix but not in the
% neigh2 array
diff_conn2 = setdiff(a_recon,neigh2);

% calculate the percentage of reconstructed connections that are identified
% as mediated by 3rd node
per_1 = 100 - numel(diff_conn2)/numel(a_recon)*100;

%% find the percentage of 3rd neighbors that are reconstructed
% this finds the percentage of connections that connect 2 nodes via 2 other
% ones this connections do not exist in the structural matrix but are 
% reproduced by the algorithm because of the high correlation between them
% find A^3 which gives the matrix of 3 connections between nodes 
A_struct3 = A_struct^3;

% find all connections in the structural matrix A3
a_struct3 = find(A_struct3);

% find the difference between a_struct3 and a_struct2 and a_struct to find 
% connections that can be reached only by 3 connections
union_12 = union(a_struct,a_struct2);
neigh3 = setdiff(a_struct3,union_12);

% find the connections present in the reconstructed matrix but not in the
% neigh2 array
diff_conn3 = setdiff(a_recon,neigh3);

% calculate the percentage of reconstructed connections that are identified
% as mediated by 2 other nodes
per_2 = 100 - numel(diff_conn3)/numel(a_recon)*100;

%% find the percentage of 4th neighbors that are reconstructed
% this finds the percentage of connections that connect 2 nodes via 3 other
% ones this connections do not exist in the structural matrix but are 
% reproduced by the algorithm because of the high correlation between them
% find A^4 which gives the matrix of 4 connections between nodes 
A_struct4 = A_struct^4;

% find all connections in the structural matrix A4
a_struct4 = find(A_struct4);

% find the difference between a_struct4 and a_struct3, a_struct2 and a_struct
% to find connections that can be reached only by 4 connections
union_123 = union(union_12,a_struct3);
neigh4 = setdiff(a_struct4,union_123);

% find the connections present in the reconstructed matrix but not in the
% neigh4 array
diff_conn4 = setdiff(a_recon,neigh4);

% calculate the percentage of reconstructed connections that are identified
% as mediated by 3 other nodes
per_3 = 100 - numel(diff_conn4)/numel(a_recon)*100;

%% calculate the total percentage of real connections and 1st neighbor connections
per_total = per_0 + per_1 + per_2 + per_3;
end
