# Supplementary material for: Delayed correlations improve the reconstruction of the brain connectome
Source: PLoS One. 2020 Feb 19;15(2):e0228334. doi: 10.1371/journal.pone.0228334 (PMC7029855; doi:10.1371/journal.pone.0228334)
Supplement: S1 Data — (ZIP) [file pone.0228334.s002.zip › S1_Data/q_Gaussian_symmetric.m]

function W_gauss = q_Gaussian_symmetric(A_struct, q, beta,l)
% this function simulates a symmetric normalized matrix of values according
% to the qGaussian distribution
% Inputs:
% A_struct - structural matrix of connections (identifies the number
% of numbers that are going to be constructed and also identifies which of
% the connections get the numbers)
% q - parameter of the distribution
% beta - parameter of the distribution
% l - range of x-values to evaluate the distribution

%% initialization
N = numel(A_struct);
r_Gauss=zeros(1,N);

%% q Gaussian function
f=(1-(1-q)*beta*l.^2).^(1/(1-q));
c=zeros(1,length(l));

%% cumulative distribution
for i=1:length(l)
    c(i)=sum(f(1:i))/sum(f);
end

for j=1:N
    i=1;
    x=rand;
    while x>c(i)
        i=i+1;
    end
    r_Gauss(j)=l(i);
end

%% reshape the numbers into A_struct size and symmetrize
W_gauss = reshape(r_Gauss,size(A_struct,1),size(A_struct,2));
W_gauss = (W_gauss + W_gauss')./2;

%% put the corresponding values only at the places where there are ones in A_struct
W_gauss = A_struct .* W_gauss;

%% divide by the norm
W_gauss = W_gauss/norm(W_gauss);

%% take out the zeros at the diagonal of W_gauss
W_gauss(1:length(W_gauss)+1:numel(W_gauss)) = 0;

end
