# Supplementary material for: Delayed correlations improve the reconstruction of the brain connectome
Source: PLoS One. 2020 Feb 19;15(2):e0228334. doi: 10.1371/journal.pone.0228334 (PMC7029855; doi:10.1371/journal.pone.0228334)
Supplement: S1 Data — (ZIP) [file pone.0228334.s002.zip › S1_Data/reconstruction_abscorr.m]

function [A_abscorr, A_coeff_abs, A_coeff_orig] = reconstruction_abscorr(X,no_conn)
% this function will calculate the correlation matrix of the time series in
% X. All the negative correlations in the correlation matrix are
% substituted with their absolute values. Then, the matrix is binarized
% (attempt at reconstructing the original weighted matrix at given density)
% by retaining only no_conn number of connections starting from the ones
% with the highest correlation coefficient.
% Inputs:
% X - time series
% no_conn - number of connections in the reconstructed matrix (specified the density)
% Outputs:
% A_coeff_orig - matrix of the values of the correlation
% A_coeff_abs - matrix of the absolute values of the correlation
% coefficients
% A_recon_abs - reconstructed matrix with no_conn number of connections

%% calculate correlation matrix between the timeseries
% this is done using the Pearson correlation coeff.
A_coeff_orig = corrcoef(X');
% get the absolute values of A_cf
A_coeff_abs = abs(A_coeff_orig);
% remove the self connections
A_coeff_abs(1:length(A_coeff_abs)+1:numel(A_coeff_abs)) = 0;

%% reconstruct the matrix with the same number of connections
% the aim is to reconstruct the matrix by creating a matrix with the same
% number of connections (same density) and make connections by giving
% advantage to the pairs with higher correlation coefficients
A_cf_vec = A_coeff_abs(:);

%% sort the coefficients in descending order
[~,ind_sorted] = sort(A_cf_vec,'descend');

%% take the pair to make the connections
% ind_sorted holds the sorted indexes of the nodes according to
% coefficients in descending order
% loop over the sorted indices
% the value in the sorted index is just the linear index of the connection
% thus it gives the row and column combination of the
% connection (gives the position of the connection in the matrix)
% the row is the node1
% the column is the node2
A_abscorr = zeros(size(A_coeff_abs));

% loop over each node in ind_sorted
for n = 1:1:length(ind_sorted)
    
    % check the number of connections in the reconstructed matrix
    check = numel(find(A_abscorr));
    
    % if there are less connections than desired
    if check < no_conn
        
        index_node = ind_sorted(n);
        
        % take the row number and column for when linear index index_node
        % is converted into matrix indexing
        [row_index,column_index] = ind2sub(size(A_coeff_abs),index_node);
        
        % make the connection between the row-column pair
        A_abscorr(row_index,column_index) = 1;
        A_abscorr(column_index,row_index) = 1;
        
    end
end

end
