# Supplementary material for: Delayed correlations improve the reconstruction of the brain connectome
Source: PLoS One. 2020 Feb 19;15(2):e0228334. doi: 10.1371/journal.pone.0228334 (PMC7029855; doi:10.1371/journal.pone.0228334)
Supplement: S1 Data — (ZIP) [file pone.0228334.s002.zip › S1_Data/reconstruction_delayedcorr.m]

function [A_delayedcorr, COEFFS, DELAYS] = reconstruction_delayedcorr(X, no_conn)
% this function reconstructs the structural networks by using a combination
% of lagged correlation and maximum correlation coefficients.
% Input arguments:
% X - time series from multiple neurons
% no_conn - number of connections in the structural matrix (indicative of density)
% no_conn is calculated as numel of the connections in the structural matrix
% Output arguments:
% A_recon - the reconstructed adjacency matrix
% COEFFS - matrix of correlation coefficients between all nodes (maximum)
% DELAYS - matrix of delays between all nodes
% Written on: 27.10.2017

%% total number of nodes
N_total = size(X,1);

%% initialization (arrays to hold maximum lags and maximum coefficients)
% these lags and coefficients will be:
% the lag at which maximum coefficient occurs when the cross-correlation
% function is calculated between a node and any other node in the graph
% the coefficient at this lag
% suppose the cross-correlation functions are calculated between node 1 and
% every other node in the graph. Then, if lagDiff(5) = 6, it means when the
% cross-correlation function of the node 1 with node 5 has maximum at lag
% of 6. The corresponding entry, coeffDiff(5) gives the value of the
% correlation coefficient at that maximum
% these arrays change in the iteration for every new node
lagDiff = zeros(1,N_total);
coeffDiff = zeros(1,N_total);

%% initialization (matrices to hold the all delays and coefficients)
COEFFS = zeros(N_total,N_total);
DELAYS = zeros(N_total,N_total);

%% simulate this for each node in the graph
for st_point = 1:1:N_total
    ind = [];
    
    % extract the time series of this point
    series1 = X(st_point,1:1:end);
    
    % loop over each node in the graph
    for i = 1:1:N_total
        
        % extract the time series of the node 2
        series2 = X(i,1:1:end);
        
        % calculate the cross_correlation function
        [corr,lag] = xcorr(series1,series2);
        
        % calculate the maximum of the correlation
        [coeff,I] = max(abs(corr));
        
        % store the maximum coefficient and the corresponding index in the
        % corresponding array
        % each entry of this array
        coeffDiff(i) = coeff;
        lagDiff(i) = lag(I);
    end
    
    % for the node itself, put lag at Inf so that in the subsequent ranking
    % of the nodes, the node itself is out of bounds. If this is not done,
    % the lag between a node and itself will always be 0 (which is small)
    % thus there will be a connection of the node with itself when
    % lags are ranked from smallest
    lagDiff(st_point) = Inf;
    
    % save the coefficients and lags in the matrices
    COEFFS(st_point,:) = abs(coeffDiff);
    DELAYS(st_point,:) = abs(lagDiff);
end

%% reshape the delay matrix into vector
% this is done for easier manipulation from now on
DELAYS_vec = DELAYS(:);
COEFFS_vec = COEFFS(:);

%% rank the delays in ascending order
% DELAYS_sorted will give the new order of the lags
% ind_sorted gives the indices of the sorted delays in the original array
[DELAYS_sorted,ind_sorted] = sort(DELAYS_vec);

%% take care of the repeated delays
% this means that if there are more nodes with same delay than needed, the
% nodes with smaller indices will be connected first which results in the
% bias of the algorithm. Therefore, we need to break when there is a tie in
% the delays, this is done by the maximum correlation coefficient. In other
% words, when two nodes have the same delay, the one with greater maximum
% correlation coefficient (at that delay) will be connected first.
% this procedure is as follows:
% find the indices of the repeated delays in DELAYS_sorted
% rearrange the indices of repeating delays in index_sorted according to
% the coefficients at those delays

% get the counts for each unique DELAYS_sorted
% as the last entry is Inf, in this case the length of n is 1 less than
% the length of lagDiff_sorted since Inf is put in the histogram
% together with the final value, thus that value of n is 2 by default
% thus in a, the last member should be ignored
% if no repetitions, a is just a number so the following randomization
% is not necessary
u = unique(DELAYS_sorted);
n = histcounts(DELAYS_sorted,u);
% the last value in n (and also a) includes the Inf delays
a = u(n>1);

if length(a)>1
    
    for i = 1:1:length(a)-1 % -1 to avoid including the Inf
        
        % find the indices of repeated values
        repetition_ind = find(DELAYS_sorted == a(i));
        
        % get the values in index_sorted that need to be shifted
        vec_temp = ind_sorted(repetition_ind);
        
        % get the coefficients that correspond to these values
        coeff_temp = COEFFS_vec(vec_temp);
        
        % sort these coefficients in descending order
        % coeff_ind gives the indices of the nodes in the order they should
        % be used
        [~,coeff_ind] = sort(coeff_temp,'descend');
        
        % rearrange the repetition indices in the ind_sorted according to the
        % order given by coeff_ind
        vec_temp = vec_temp(coeff_ind);
        
        % put the rearranged values back into index_sorted
        ind_sorted(repetition_ind) = vec_temp;
    end
end

%% take the pair to make the connections
% index_sorted holds the sorted indexes of the nodes according to
% delay in ascending order
% loop over the sorted indices
% the value in the sorted index is just the linear index of the connection
% thus it gives the row and column combination of the
% connection (gives the position of the connection in IND_vec)
% the row is the node1
% the column is the node2
A_delayedcorr = zeros(N_total,N_total);

% loop over each node in ind_sorted
for n = 1:1:length(ind_sorted)
    
    % check the number of connection in the reconstructed matrix
    check = numel(find(A_delayedcorr));
    
    % if there are less connections than desired
    if check < no_conn
        
        index_node = ind_sorted(n);
        
        % take the row number and column for when linear index index_node
        % is converted into matrix indexing
        [row_index,column_index] = ind2sub(size(DELAYS),index_node);
        
        A_delayedcorr(row_index,column_index) = 1;
        A_delayedcorr(column_index,row_index) = 1;
        
    end
end

end
