# Supplementary material for: Delayed correlations improve the reconstruction of the brain connectome
Source: PLoS One. 2020 Feb 19;15(2):e0228334. doi: 10.1371/journal.pone.0228334 (PMC7029855; doi:10.1371/journal.pone.0228334)
Supplement: S1 Data — (ZIP) [file pone.0228334.s002.zip › S1_Data/reconstruction_null.m]

function A_recon_null = reconstruction_null(A_struct,no_conn)
% this function reconstructs the structural networks by using a null model
% in this case, null model is just reconstructing the edges on random
% Input arguments:
% A_struct - real structural matrix between the neurons
% Output arguments:
% A_recon - the reconstructed adjacency matrix
% Written on: 12.07.2017

%% total number of nodes
N_total = size(A_struct,1);

%% create a matrix of random numbers
A_coeff_null = rand(N_total);
% remove the self connections
A_coeff_null(1:length(A_coeff_null)+1:numel(A_coeff_null)) = 0;

%% reconstruct the matrix with the same number of connections
% the aim is to reconstruct the matrix by creating a matrix with the same
% number of connections (same density) and make connections by giving
% advantage to the pairs with higher correlation coefficients
A_null_vec = A_coeff_null(:);

%% sort the coefficients in descending order
[~,ind_sorted] = sort(A_null_vec,'descend');

%% take the pair to make the connections
% ind_sorted holds the sorted indexes of the nodes according to
% coefficients in descending order
% loop over the sorted indices
% the value in the sorted index is just the linear index of the connection
% thus it gives the row and column combination of the
% connection (gives the position of the connection in the matrix)
% the row is the node1
% the column is the node2
A_recon_null = zeros(size(A_coeff_null));

% loop over each node in ind_sorted
for n = 1:1:length(ind_sorted)
    
    % check the number of connections in the reconstructed matrix
    check = numel(find(A_recon_null));
    
    % if there are less connections than desired
    if check < no_conn
        
        index_node = ind_sorted(n);
        
        % take the row number and column for when linear index index_node
        % is converted into matrix indexing
        [row_index,column_index] = ind2sub(size(A_coeff_null),index_node);
        
        % make the connection between the row-column pair
        A_recon_null(row_index,column_index) = 1;
        A_recon_null(column_index,row_index) = 1;
        
    end
end

end
