# Supplementary material for: Delayed correlations improve the reconstruction of the brain connectome
Source: PLoS One. 2020 Feb 19;15(2):e0228334. doi: 10.1371/journal.pone.0228334 (PMC7029855; doi:10.1371/journal.pone.0228334)
Supplement: S1 Data — (ZIP) [file pone.0228334.s002.zip › S1_Data/WilsonCowan_model.m]

function X = WilsonCowan_model(W, alpha, eta, dt, N)

%% node number
Nnode = size(W,1);

%% preallocation
X = zeros(Nnode,N);

%% initialization
X(:,1) = rand(Nnode,1);

%% matrix of connections
for i = 1:1:N-1
    X(:,i+1) = ((1 - alpha*dt)*eye(Nnode) + W*dt)*X(:,i) + eta*dt*randn(Nnode,1);
end

end
